# Supplementary material for: Perinatal Exposure to Tobacco Smoke and Its Association with the Maternal and Offspring Microbiome: A Systematic Review
Source: Healthcare (Basel). 2024 Sep 19;12(18):1874. doi: 10.3390/healthcare12181874 (PMC11431162; doi:10.3390/healthcare12181874)
Supplement: Supplementary file 1 [file healthcare-12-01874-s001.zip]

Archive with 1 entries (1 files):
- healthcare-3108539-supplementary.pdf
